# Supplementary material for: The prediction of survival in Gastric Cancer based on a Robust 13-Gene Signature
Source: J Cancer. 2021 Apr 12;12(11):3344–53. doi: 10.7150/jca.49658 (PMC8100809; doi:10.7150/jca.49658)
Supplement: Supplementary file 2 — Supplementary table S3. [file jcav12p3344s2.xlsx]

## Sheet: Sheet1
Expression profiles of 13 genes in GSE15459
GENE	GSM387789	GSM387791	GSM387792	GSM387794	GSM387795	GSM387796	GSM387800	GSM387801	GSM387802	GSM387803	GSM387804	GSM387805	GSM387806	GSM387807	GSM387808	GSM387809	GSM387810	GSM387811	GSM387812	GSM387813	GSM387814	GSM387815	GSM387816	GSM387817	GSM387818	GSM387819	GSM387820	GSM387821	GSM387823	GSM387824	GSM387825	GSM387826	GSM387827	GSM387828	GSM387829	GSM387830	GSM387831	GSM387832	GSM387833	GSM387834	GSM387835	GSM387836	GSM387837	GSM387838	GSM387840	GSM387841	GSM387842	GSM387843	GSM387845
ADAT3	6.389	7.08855	6.37016	6.32178	6.38474	6.57278	6.72328	7.05392	7.70466	6.72625	6.36421	6.98806	6.67861	6.80357	6.60041	6.43959	6.53612	6.62253	6.79234	6.85364	6.75978	7.12997	6.61474	7.17239	6.91276	7.30001	6.875	6.52868	6.49803	6.06416	6.70346	6.17541	6.08043	6.55334	6.41414	6.50413	6.497	6.39681	6.68917	6.47773	6.45942	6.59117	6.49621	6.03702	6.43535	6.3343	6.28167	6.44669	6.57562
CD109	6.2621	5.28029	6.05522	7.38113	7.40038	4.7602	5.52298	5.54473	4.99101	4.57305	6.69207	4.66883	5.99702	5.82704	5.7159	5.59921	5.11881	8.28772	6.0523	4.88443	6.08265	5.44783	6.24697	5.19906	5.60696	6.27975	5.37893	6.10976	6.84516	6.22033	5.97545	6.21634	6.95782	5.32528	5.91436	6.20962	5.08963	6.96482	6.02558	6.55518	6.74954	5.81557	8.2603	6.66669	7.1597	6.09727	6.98538	5.4003	6.77943
CLIP4	7.53139	5.94279	5.68609	7.44745	8.11092	5.94069	6.48152	6.02276	5.45158	5.16479	7.87115	5.14129	6.32407	5.86454	5.19817	6.05525	5.6017	6.37781	6.03056	4.9049	7.12289	6.05683	7.44898	5.514	5.32291	6.08887	6.03056	6.8372	6.90441	8.05066	6.52593	8.12997	7.48034	6.24785	6.69691	6.60159	5.994	7.46073	7.4403	7.40618	7.20466	7.29197	6.93029	8.18989	7.84969	7.25738	6.47658	5.54529	6.37126
CST6	5.80779	5.31332	4.88729	8.17978	5.13657	5.56075	5.00307	5.37418	6.0463	5.27671	5.28013	5.12916	4.88035	4.6792	5.3765	4.87183	5.15265	9.27363	5.58373	4.74609	7.46363	5.21948	4.8265	4.64988	4.90007	6.04716	4.88021	4.6664	9.67123	4.85177	6.54739	4.77013	5.00971	12.2289	4.78926	4.88646	6.17121	4.58732	7.59109	5.65787	5.59257	5.12528	5.28717	4.46184	4.87394	8.28977	6.94776	4.84436	8.06838
CTNNAL1	9.63617	8.21034	8.0746	9.78987	10.343	7.38598	7.49085	9.26991	7.85939	8.82721	10.2899	8.75246	9.76205	7.51041	9.62197	8.18695	8.4224	8.87224	9.01335	10.1586	9.1792	8.68276	10.17	9.24324	9.38639	9.04166	9.47612	9.09015	8.38603	10.1239	8.8708	10.2589	10.2407	10.448	9.0648	9.13659	9.353	9.16059	8.91047	9.53856	8.64198	9.71491	9.38927	10.3771	10.2792	9.11784	10.6008	9.09793	10.2329
DCBLD2	6.46101	5.74659	6.43176	6.73666	6.77006	6.04675	5.70085	5.12189	5.63921	6.26109	6.39714	6.47103	5.31053	5.3782	5.96728	5.7494	6.07542	7.7669	6.14532	5.21696	5.65123	5.78906	6.30513	5.68473	5.85881	6.27522	5.67221	5.78325	6.26224	6.37422	6.06994	6.61553	6.30174	5.2938	5.73484	5.92951	4.96045	5.54734	5.42589	6.16847	6.3749	6.51159	6.11826	6.71939	6.87396	6.59544	7.48423	6.5725	6.69868
JAZF1	8.84281	6.57703	6.49405	7.83136	8.49321	6.52041	7.0655	7.12072	6.20198	5.94864	8.1739	5.51095	7.33101	4.93797	5.91338	6.42424	6.72562	7.02779	6.93	5.78701	7.35156	6.46654	8.06787	6.42687	7.29899	7.42639	6.92342	7.21574	7.41393	8.39415	6.24442	8.59941	8.11864	7.62384	7.18497	8.12473	6.08573	7.68271	7.03663	7.78065	7.3892	7.45077	7.72638	8.6322	8.3085	8.44123	7.2703	6.84074	7.72902
MARCKS	10.1361	9.05712	9.29078	10.0948	9.79972	8.82339	9.16915	8.7102	8.93765	9.25436	9.06195	8.47647	9.35993	8.41541	10.128	9.11785	9.73038	9.88308	9.40067	8.13032	9.9997	9.56778	9.84253	9.18718	8.62831	9.61836	9.06666	9.99578	10.1949	9.22173	9.29214	9.38478	9.32938	8.69665	9.38673	9.12032	9.6031	9.66058	9.12665	9.38221	10.0186	9.12109	9.58287	9.64835	10.1011	10.5161	9.86029	10.0498	10.0325
NRP1	6.2429	5.44262	5.91936	6.32895	6.10125	5.47625	5.3189	4.99966	5.46082	4.89966	5.74529	5.57576	5.63295	5.47876	5.62672	5.59635	5.71524	6.72796	5.8619	5.34511	5.90732	5.20421	6.09555	5.28342	5.68252	6.75755	5.28655	5.78212	5.98774	6.57292	5.60552	6.08711	6.02045	5.92898	5.9971	5.9865	5.58205	6.4501	5.80628	6.11811	5.71746	5.81126	6.23365	6.4103	6.21041	6.75509	5.9733	5.83076	5.81793
PIP4K2A	8.66538	8.41704	7.7551	8.73405	8.34084	7.07304	7.97343	7.76495	6.98516	7.26752	8.46519	7.07656	8.32718	6.94448	7.4562	7.12932	8.37593	8.45418	7.69329	7.36128	8.38315	7.39243	8.19725	7.52207	6.88863	7.68766	7.0056	7.59347	7.91499	8.72421	7.40696	8.14687	8.51707	7.55801	7.89173	7.92818	7.56587	7.89632	7.30637	8.0669	7.74025	8.01064	7.98652	8.411	8.68305	9.04983	8.70515	7.57568	8.99461
PLTP	8.54319	6.32434	7.44308	9.21225	8.36241	5.03813	8.43303	8.77058	7.36986	8.57671	8.15355	5.93113	8.67281	6.58869	10.6204	7.98733	10.1855	8.42871	9.02709	8.44041	9.40614	7.46058	8.71104	9.3938	7.66162	10.7567	7.80092	8.74494	9.59722	10.9327	9.4108	8.91116	9.17813	8.63906	9.35338	8.67136	9.49427	10.5824	10.6287	8.67897	9.25584	7.71124	8.12219	10.3431	9.10781	11.4312	9.75876	9.14349	9.63952
TMEM171	5.4245	5.30283	5.10632	4.97029	5.12633	5.76837	6.47179	6.19316	5.87246	6.50994	5.39424	6.52683	6.15254	5.72686	5.38726	6.04888	6.35035	5.90164	6.44574	6.56496	5.90613	6.36393	5.00015	7.3677	5.36407	5.69443	6.62191	6.36032	5.11637	4.56445	6.36021	4.91918	5.45411	6.22266	6.4974	6.06782	6.03066	4.85607	5.66593	5.67146	5.75063	7.14922	5.91966	4.62148	5.1124	4.85617	6.39013	4.90823	5.96773
ZBTB10	5.82321	4.91232	5.58207	5.83011	5.66112	5.20532	4.9412	5.62442	4.33359	4.21521	5.48878	4.0403	4.97172	4.47463	5.67669	6.63855	6.44889	5.36559	4.683	3.93291	5.44058	4.89053	6.28142	4.61446	4.21946	5.0292	5.10411	5.33995	6.47585	5.80557	5.42252	6.23821	5.34528	4.15893	5.24911	5.33831	6.85119	5.96103	5.70374	5.84488	6.10356	5.54953	6.26929	6.07229	5.94667	5.93995	5.68403	6.47398	5.13272
Expression profiles of 13 genes in GSE57303
GENE	GSM1379261	GSM1379262	GSM1379263	GSM1379264	GSM1379265	GSM1379266	GSM1379267	GSM1379268	GSM1379269	GSM1379270	GSM1379271	GSM1379272	GSM1379273	GSM1379274	GSM1379275	GSM1379276	GSM1379277	GSM1379278	GSM1379279	GSM1379280	GSM1379281	GSM1379282	GSM1379283	GSM1379284	GSM1379285	GSM1379286	GSM1379287	GSM1379288	GSM1379289	GSM1379290	GSM1379291	GSM1379292	GSM1379293	GSM1379294	GSM1379295	GSM1379296	GSM1379297	GSM1379298	GSM1379299	GSM1379300	GSM1379301	GSM1379302	GSM1379303	GSM1379304	GSM1379305	GSM1379306	GSM1379307	GSM1379308	GSM1379309
ADAT3	4.91892	4.82578	5.16723	5.00411	4.5944	5.08837	5.07443	4.99775	4.82852	4.92903	4.93062	4.8369	5.361	4.82455	4.63781	4.90544	4.7872	5.08456	4.92871	5.18085	4.45551	5.04879	4.8398	4.85062	4.97807	5.03835	4.85678	4.90609	4.86519	4.70508	5.005	4.78044	4.72724	4.93533	4.68002	4.98417	4.95048	4.9538	4.88895	4.69213	5.09687	5.6824	4.96813	4.8282	4.68408	5.07696	4.76614	5.0085	5.23034
CD109	5.44524	2.98939	3.43954	3.24348	4.36241	3.54141	4.82509	3.51809	4.47728	3.3187	3.66175	4.03181	3.23729	5.06738	4.18851	4.26119	5.71892	3.29946	4.50758	4.90978	5.16005	3.77051	4.69251	3.8224	3.42191	3.51506	3.87729	4.03404	4.51562	4.67318	3.55229	5.39178	3.18234	3.74173	4.73486	3.4953	3.75275	4.85002	3.3331	4.95966	4.47139	3.25076	4.36078	4.02059	3.1969	3.44493	3.9567	3.08094	2.94092
CLIP4	3.44264	4.78582	4.0693	3.43259	4.80089	4.8879	4.3913	4.42887	4.69858	3.18794	4.29677	3.32325	3.31412	4.58376	5.6832	4.73881	3.85195	4.15707	4.17028	4.66536	5.03398	3.07983	5.53643	4.52747	3.75506	3.89593	4.70547	3.5893	5.04713	4.51207	4.50881	4.31682	4.37903	3.8841	5.10864	4.57829	3.57601	5.13973	3.47147	4.04096	4.9042	4.79237	4.91074	5.25277	4.2527	3.14507	4.92871	3.66887	3.21767
CST6	4.72476	2.56498	2.87717	2.61948	2.605	2.95176	2.63188	2.60677	2.65227	2.68158	2.85761	3.22906	2.63502	3.41055	6.00379	3.66728	2.95444	3.09053	3.08768	2.77502	7.92507	2.76332	3.8461	4.92709	2.48949	3.26716	3.61868	2.29519	2.98875	2.28773	2.63369	2.73705	4.21539	3.23739	3.03308	2.73331	2.50471	3.15713	2.61373	4.54073	3.06653	3.01818	5.36906	2.70068	2.75099	2.49325	2.57118	2.7071	2.72736
CTNNAL1	6.93494	5.81545	5.97453	6.83029	6.60794	6.50353	6.23439	7.34835	6.53315	6.80683	7.67019	7.43761	6.97422	4.47851	7.7835	6.87495	6.7054	5.19068	7.04656	6.31775	7.43581	6.69191	7.45844	6.52266	6.27147	6.30297	5.75724	7.17286	6.04631	6.48932	6.82585	6.12959	5.39318	6.80099	7.1517	6.29849	6.43614	7.30321	7.33713	6.80822	7.13208	7.75114	6.99091	6.21361	6.86852	6.64042	7.48391	6.73005	5.36775
DCBLD2	3.35228	4.44076	3.33046	3.86812	4.05879	4.21809	4.17708	4.08685	3.92657	4.37692	3.38181	3.38795	4.14659	5.2171	4.6618	3.89306	3.79553	4.43937	4.04985	4.30334	6.31916	3.20892	4.2456	4.04583	3.19448	4.32597	3.98837	3.76202	3.90705	4.47995	4.90106	4.75072	3.30815	4.47624	4.34034	4.12998	3.78947	4.23209	4.33683	4.83739	4.00764	3.34154	4.288	4.3391	4.41189	3.45742	4.67292	4.20044	4.21563
JAZF1	4.83359	5.24019	3.78308	4.07227	5.05104	4.60895	4.41567	4.46297	5.19218	2.81619	4.78388	4.1347	4.37197	3.9771	5.02642	4.45307	4.27711	4.81877	4.15041	4.2928	4.84635	3.54959	5.76422	4.74292	4.77304	4.16196	5.25987	4.20153	3.83768	4.78478	4.8802	3.6057	4.91453	3.6182	6.05604	4.36181	4.21271	5.13551	3.68076	4.51691	4.46854	5.49426	5.7773	5.86488	4.61271	3.42857	5.3511	3.04256	4.15723
MARCKS	7.80234	7.82769	6.21051	6.59897	7.55585	7.6335	8.05954	8.3285	8.08044	7.81478	7.8523	7.45952	7.80667	7.10698	8.59695	7.28106	8.14083	7.52374	8.08563	6.93621	8.59206	6.86523	7.79831	8.07467	7.63934	8.16548	8.01082	7.58814	7.28482	8.36485	8.18881	7.64283	7.74067	8.37488	9.10097	8.12634	6.97276	7.60606	8.28306	8.1158	8.40753	8.80988	7.72819	7.58281	7.65253	6.86741	8.06426	7.18424	7.42876
NRP1	3.65018	3.86117	3.23855	3.38186	4.30349	3.59673	4.83578	3.70342	4.52414	3.89687	4.13526	3.91214	3.7191	3.73389	4.13727	3.78005	3.65708	3.14089	3.97853	4.12868	4.54958	3.60437	4.64863	3.3638	3.87397	3.43267	3.58038	3.70388	3.98694	4.32205	3.88398	4.03043	3.73487	4.35818	4.42211	3.48889	3.51584	4.56911	3.56164	4.07898	3.57775	4.82614	3.91628	4.13539	3.24884	3.08049	4.31051	3.64039	3.52894
PIP4K2A	6.56855	6.16285	5.54893	5.51612	6.37873	5.87444	5.70634	5.95651	5.92317	5.12226	5.95081	5.9223	5.39861	5.65484	6.29138	6.12521	5.7889	5.7758	6.04657	5.94654	6.62991	5.46947	6.46374	6.28156	6.49043	5.68766	6.01416	5.91326	5.49537	6.25467	6.11486	5.67482	5.61803	5.68214	5.76468	5.66035	5.69913	6.40728	5.84291	5.58079	6.19886	6.11415	6.05214	5.89363	5.15508	5.81858	6.54788	5.78401	5.76588
PLTP	7.25395	7.71658	6.09847	5.30306	8.10424	6.25332	6.99208	8.42314	8.23188	4.70547	6.03618	5.74376	7.44254	6.87576	7.7696	7.53958	7.15068	5.46978	6.64738	6.89861	7.82683	5.56764	8.82038	6.25063	6.75145	6.36416	6.11703	6.48288	6.69323	7.64843	6.85477	6.51507	5.44198	5.88475	6.93009	6.49778	5.78651	8.59542	9.2036	6.14707	5.8611	4.70373	7.45911	6.4204	7.39371	5.58408	7.16768	5.77613	4.71046
TMEM171	4.60859	3.95222	4.05966	5.71515	3.98441	4.3367	3.7497	4.58522	4.67174	3.52443	3.99112	5.35499	3.75261	4.22778	3.4618	4.08423	4.25808	4.71339	4.61286	4.13318	4.34453	5.51621	3.73859	4.44389	5.16682	3.9784	4.118	3.60929	4.24724	3.76654	4.27851	3.94936	3.68677	4.19912	4.22091	3.82504	4.493	3.41587	3.14656	3.37723	3.68259	3.35524	3.79425	3.40555	3.6027	4.91554	3.47778	4.41797	5.48645
ZBTB10	4.78605	4.2896	4.05938	3.38539	4.10899	4.33655	3.50973	4.21177	3.55783	4.41801	2.78932	3.25753	2.75191	3.5458	4.53072	3.43147	2.9189	3.08036	3.31949	4.57526	3.50398	2.62004	3.61783	3.33808	2.95676	4.04318	3.64911	3.93052	4.42029	3.75755	4.24925	3.18242	3.31009	3.59199	4.76464	4.1509	2.75647	3.67499	3.36937	3.41886	4.17146	4.78002	4.12062	3.86414	3.36107	2.57898	3.80208	2.53824	2.7598
Expression profiles of 13 genes in GSE62254
GENE	GSM1523727	GSM1523728	GSM1523729	GSM1523744	GSM1523745	GSM1523746	GSM1523747	GSM1523748	GSM1523765	GSM1523768	GSM1523769	GSM1523770	GSM1523771	GSM1523772	GSM1523773	GSM1523774	GSM1523775	GSM1523776	GSM1523777	GSM1523778	GSM1523779	GSM1523780	GSM1523781	GSM1523782	GSM1523783	GSM1523784	GSM1523785	GSM1523786	GSM1523787	GSM1523788	GSM1523789	GSM1523790	GSM1523791	GSM1523792	GSM1523793	GSM1523794	GSM1523795	GSM1523796	GSM1523797	GSM1523798	GSM1523799	GSM1523800	GSM1523801	GSM1523802	GSM1523803	GSM1523804	GSM1523805	GSM1523806	GSM1523807
ADAT3	5.81811	5.8439	5.76246	5.70657	5.59461	5.58059	5.6106	5.47425	5.83876	5.53959	5.43698	5.74519	5.23102	5.52541	5.2119	5.35203	5.72076	5.98131	5.70406	5.5387	5.82544	5.70191	5.55017	5.79592	5.75925	5.4907	5.91866	5.66721	5.79149	5.31247	5.29975	5.67247	5.95075	5.65514	5.55207	5.69084	5.80871	5.25779	5.63623	5.41028	5.48694	5.85679	5.65123	5.55489	5.62192	5.5627	5.44218	5.59509	5.68089
CD109	4.72411	6.0264	5.24399	5.62486	7.24223	5.45024	5.64111	5.28697	6.10132	6.36083	6.59745	6.68562	6.42734	6.20098	5.64194	5.38169	7.59348	4.86484	5.37461	6.00794	4.95801	6.04534	4.74991	5.91141	5.20599	5.53325	5.47548	4.90083	6.21558	6.58323	7.00182	6.26225	5.75024	5.28518	5.70635	5.32583	6.04412	7.27417	5.8271	4.96614	5.10281	5.20091	5.16674	5.12257	5.2399	5.93233	5.85549	5.44566	6.01691
CLIP4	4.304	5.21235	5.27795	4.94268	5.42813	7.7368	4.9575	5.65936	5.09081	5.98777	6.578	5.39526	7.56638	7.23097	7.03584	7.65942	5.00394	5.40681	4.68927	5.90713	5.8316	5.6439	4.21935	4.77834	5.59403	6.18992	5.90825	6.38239	4.57636	7.05172	5.74857	5.49156	5.77848	5.89001	5.41786	7.18569	6.63856	6.57174	6.41178	6.83518	6.05573	5.14707	5.05472	6.71607	5.22131	6.15536	5.98549	6.04486	5.80674
CST6	5.09755	4.68359	5.599	4.80326	4.70373	4.62125	4.45705	5.29776	5.17144	7.14326	5.17599	5.21653	6.21026	6.17726	5.73471	4.70644	4.52314	4.57952	4.50993	5.16785	4.48065	4.50981	4.66361	6.70553	7.02183	4.84866	4.66358	4.96403	5.28438	7.99399	5.13213	4.52329	5.19667	4.67376	4.23446	6.08888	4.68126	6.47659	5.81145	4.62736	5.23452	4.87713	4.91479	5.06213	6.2883	4.65656	5.26544	7.35695	5.44046
CTNNAL1	9.12312	7.93554	9.06057	9.84463	9.02213	9.03718	8.67606	9.22437	9.58358	9.12449	8.63275	9.35312	10.6963	10.1775	9.90771	9.72286	9.4027	7.96844	9.49732	9.08287	8.60006	9.59633	8.98774	8.16244	8.35528	9.02541	9.14666	8.74894	8.4022	9.22191	8.60004	7.60618	9.81771	9.93208	8.43551	8.51309	9.34223	8.81157	9.56576	8.86534	9.49334	8.50395	8.93834	8.85891	8.96416	9.69112	8.26719	8.69671	9.50472
DCBLD2	5.35947	5.33441	5.69449	5.38119	5.86839	6.78345	6.11429	5.46955	6.67505	5.84107	5.70193	6.05069	6.68854	5.8704	6.35723	6.16885	6.04871	5.15261	6.21482	5.96216	5.4938	5.94417	6.04804	5.20026	5.92099	5.79158	5.535	5.20199	5.21407	6.17048	5.91639	5.79338	5.06858	6.02976	5.70906	5.78961	5.30405	6.45613	6.22294	5.47727	6.10004	5.54708	5.62398	5.68212	4.84741	5.68884	5.40692	6.12639	6.31342
JAZF1	6.3533	5.78201	5.85477	5.57553	5.63472	6.53047	6.26951	6.64741	5.78041	7.49249	6.73697	6.93129	7.60981	7.10249	7.56614	7.16043	6.41832	5.08477	5.5086	6.12064	6.00824	5.50623	5.04393	5.90383	6.64201	6.49028	5.74736	6.74455	5.02746	7.1299	7.09454	6.82866	5.8878	5.87741	6.25172	6.40891	6.31682	7.59356	6.68658	7.49617	7.65531	5.68374	5.55312	7.03841	5.77921	6.75169	6.49529	5.49492	6.81219
MARCKS	7.18015	8.52822	8.95934	8.08747	8.394	8.55089	8.58968	8.9291	8.65472	9.46322	9.13578	8.97739	9.41821	8.79056	8.89578	9.05929	8.34933	8.18461	9.56756	9.3165	8.56493	8.65497	9.38716	8.48419	9.04615	9.29058	8.45174	8.99562	8.58152	9.26312	9.22168	9.10704	8.4161	9.05388	9.37584	8.49551	8.93996	9.79525	9.2967	9.32059	9.77796	8.17404	7.88979	8.5517	9.08381	9.23023	9.20581	8.69715	9.08566
NRP1	4.23062	5.36435	4.70688	4.80852	5.1602	5.05765	4.72521	4.86568	4.81392	5.72187	5.56352	4.91135	5.55944	5.42476	5.70613	5.24055	4.89901	4.97764	4.87724	5.58405	4.86375	5.31983	4.41711	5.62842	4.94066	5.30666	5.22594	5.10932	4.86616	5.759	5.62934	5.56486	5.54409	4.73327	5.13541	6.24803	5.85325	6.24577	4.99661	5.62394	6.08797	4.93298	5.11774	5.3214	5.04901	5.38445	5.67865	5.10279	5.15607
PIP4K2A	6.41005	6.71373	6.71985	6.52976	6.71793	6.34782	6.51059	6.77339	6.72886	7.19054	6.9174	6.25917	7.14496	6.85896	7.24855	6.7858	6.29655	6.30603	6.75329	6.76984	6.71381	7.02948	5.88646	6.86367	7.33178	6.88794	6.68177	7.21778	6.36697	7.35996	7.05009	6.87692	6.99348	6.81866	7.20339	7.23611	6.8211	7.33735	6.67559	7.94665	7.3044	6.85436	6.67787	6.9555	6.63743	7.13405	7.24664	7.39216	6.79477
PLTP	5.28697	5.4894	5.39445	5.18362	5.48432	5.47212	6.10042	6.18746	6.38	5.54474	5.41168	5.77749	6.59582	5.86929	6.51342	5.59529	4.72303	5.26032	5.00152	5.71097	5.35488	4.98119	6.81052	5.40486	5.63656	5.7175	5.97333	6.01046	5.00854	6.79305	5.7521	5.36777	4.97085	6.0251	5.3556	6.77173	5.38847	6.80162	5.91236	6.48301	8.10898	5.71419	5.278	5.56356	5.52527	5.71655	6.71226	6.35161	5.62076
TMEM171	6.05837	5.80963	6.50693	6.04297	5.41213	5.39587	4.48617	7.00134	5.52951	4.34817	6.32316	5.1815	4.76488	5.29299	4.86446	5.92055	5.15419	6.70758	5.02869	5.34099	6.67369	6.2767	5.04566	6.63115	6.35175	5.62622	5.73204	6.32373	6.41189	4.95411	6.60373	5.90936	7.2771	6.30687	5.81811	5.50805	3.84341	4.79309	5.42358	5.17844	5.88865	6.22852	6.31101	5.87533	5.55856	5.47613	6.13491	6.62147	5.11001
ZBTB10	3.61876	5.85338	3.99887	3.98217	4.24655	5.41694	6.05071	4.45909	3.93939	4.95338	4.64977	4.88909	5.71689	5.08484	5.52589	5.51731	4.36275	4.01039	5.91957	5.06078	5.15949	4.13587	5.32125	3.8588	4.39274	4.6797	4.34801	4.43058	3.52964	5.19791	4.62083	6.03341	3.85902	5.39447	5.5798	5.09641	6.16973	5.08144	5.67758	4.98343	5.89237	5.61273	3.85031	4.77993	5.66235	4.48543	4.57565	4.9976	5.48109
Expression profiles of 13 genes in TCGA
GENE	TCGA.D7.5577.01A	TCGA.D7.6818.01A	TCGA.BR.7958.01A	TCGA.D7.8572.01A	TCGA.VQ.A91Z.01A	TCGA.HU.A4HD.01A	TCGA.VQ.A8PQ.01A	TCGA.IN.A6RN.01A	TCGA.CG.5726.01A	TCGA.BR.6453.01A	TCGA.VQ.A8PP.01A	TCGA.HF.7132.01A	TCGA.BR.A4IV.01A	TCGA.BR.8296.01A	TCGA.R5.A7ZR.01A	TCGA.BR.8680.01A	TCGA.VQ.A8P2.01A	TCGA.IN.A6RL.01A	TCGA.CD.A48A.01A	TCGA.VQ.A92D.01A	TCGA.CD.8533.01A	TCGA.HU.A4GT.01A	TCGA.KB.A6F7.01A	TCGA.D7.A74A.01A	TCGA.IN.A7NR.01A	TCGA.HU.8602.01A	TCGA.BR.6456.01A	TCGA.CD.8524.01A	TCGA.VQ.A8PO.01A	TCGA.BR.7717.01A	TCGA.CG.4475.01A	TCGA.HU.A4GP.01A	TCGA.VQ.A91E.01A	TCGA.HU.A4GD.01A	TCGA.D7.A747.01A	TCGA.KB.A93G.01A	TCGA.RD.A8MV.01A	TCGA.BR.4256.01A	TCGA.FP.7735.01A	TCGA.VQ.A8PK.01A	TCGA.BR.7707.01A	TCGA.IN.A6RS.01A	TCGA.D7.6520.01A	TCGA.VQ.A91N.01A	TCGA.CG.4440.01A	TCGA.BR.8487.01A	TCGA.VQ.A94U.01A	TCGA.CG.5717.01A	TCGA.HU.8249.01A
ADAT3	14.2361	13.0842	12.3656	16.9692	11.8328	14.9022	11.8073	4.97647	15.1916	13.8253	20.1131	17.903	4.30446	8.20339	6.54326	14.1171	14.7415	10.2392	9.03656	35.4614	11.2922	22.7769	24.4714	10.4871	8.3938	9.45359	29.4554	17.9917	20.8861	6.84161	2.92177	18.0757	17.2825	8.62244	6.57301	14.3907	8.72452	9.00399	13.7777	8.87168	17.3917	6.04602	14.7118	22.3133	4.23708	9.21994	13.7287	10.4483	16.9104
CD109	1.00781	8.56386	2.92133	12.6543	0.591295	2.91472	7.56849	1.90837	0.531005	2.01159	75.9027	3.68196	29.432	2.86879	0.623584	4.14974	1.61391	1.83381	3.09111	1.53453	4.46305	1.31729	1.69144	11.1014	19.9796	6.10939	14.6369	5.73057	2.76273	1.52525	12.159	2.69132	0.892032	1.90173	19.6477	22.1589	1.72173	14.3585	1.2999	4.6474	8.29135	3.43854	1.86646	7.70781	32.1269	5.98733	8.30756	15.5676	1.72273
CLIP4	3.14127	3.22231	3.43999	4.4299	3.27273	6.7136	10.0267	3.18051	0.295159	2.7491	1.71047	4.42876	18.4744	3.42771	1.84774	0.954908	0.27125	5.22915	4.92993	11.6074	1.20001	0.647183	3.84988	1.53253	7.28365	3.06465	8.32953	3.29577	1.73913	1.72919	8.85322	2.57334	2.09912	3.08922	11.5208	5.93842	2.24851	9.16674	2.08289	13.7875	0.800939	1.23784	10.0906	3.41087	6.9902	1.58011	7.3119	16.5822	0.771557
CST6	0.788684	2.49	0.724076	4.18386	22.458	5.55393	6.15395	6.61224	0.128661	0.517245	0.703422	0.139591	0.428073	1.33646	2.85703	1.23995	0	1.79182	0.758407	1.54874	13.1426	0.463606	0.530884	0.929215	67.7691	0.128399	1.2402	251.913	2.36167	33.4214	1.32482	0.237127	0.127236	1.93622	0.837735	2.65895	3.17699	2.4265	2.29142	1.1085	0.893571	3.31413	17.8298	0.670084	1.23034	0.0590738	0.200808	36.3596	0.76677
CTNNAL1	22.4073	31.9915	16.324	21.2988	20.8867	20.1403	17.4264	9.03454	24.624	13.5976	17.5945	19.0738	68.3757	21.898	6.01683	28.9728	16.518	18.8605	15.4325	27.7582	22.4761	16.7341	31.0153	17.4039	15.0885	41.0549	17.2117	39.2906	21.0333	111.171	33.7944	44.0704	30.2474	7.43656	39.3973	19.9188	14.3561	41.0633	19.7057	9.97411	38.4393	12.4351	7.73976	35.4347	69.2094	18.0866	12.5591	18.7674	20.9897
DCBLD2	1.08317	3.0647	2.9167	14.0358	11.9756	4.38578	9.18799	2.11247	3.87185	1.23813	20.5183	5.54463	17.1762	4.86682	2.58462	12.2109	0.769517	3.91733	3.29176	1.85325	9.66237	0.524352	7.4545	1.29066	2.8349	2.2302	5.94059	7.52227	2.08421	2.90254	19.1761	3.42431	1.33057	6.59501	11.7521	12.8886	1.67766	11.2018	2.17995	10.7288	28.4274	2.2344	2.02984	9.18353	25.3171	5.09457	4.88711	2.92659	1.77895
JAZF1	9.50035	15.683	18.0685	14.1946	5.44296	7.27075	29.2224	5.03912	1.5304	8.35526	17.6275	9.1981	20.7053	17.5256	8.79935	4.50011	5.79466	11.36	5.23913	10.7438	16.8884	3.43999	6.98775	5.86343	7.62744	14.5818	24.2938	14.9706	4.84671	5.05865	13.6209	7.10368	4.62039	3.15304	22.0448	16.9342	6.69191	16.7838	13.2627	14.7242	4.78527	6.12124	20.366	5.44018	20.9995	3.42412	16.6725	6.60806	3.08473
MARCKS	156.717	293.759	108.179	192.984	59.6942	109.041	132.649	26.9157	45.389	133.149	101.807	149.015	121.81	104.641	57.6043	131.989	25.9333	28.8826	138.175	84.061	138.111	37.7229	67.5541	102.98	110.227	72.6294	321.267	228.444	55.4752	91.746	109.599	103.097	96.7298	37.1373	69.5706	137.042	74.7197	179.005	48.1925	123.479	60.6324	72.365	102.087	73.6335	156.293	58.9016	98.2306	164.229	66.5493
NRP1	12.6767	28.1831	21.2414	30.8808	7.77751	10.1974	65.9774	5.41696	2.97911	12.9704	13.6779	16.3678	32.8927	17.7317	5.32852	5.15041	8.86489	6.93297	12.6838	15.0301	9.631	5.57348	18.1402	14.6745	16.4006	27.3283	37.6132	26.9092	10.3422	9.47423	56.1511	9.27339	7.7501	3.9101	14.9551	69.507	12.8741	52.9995	18.1728	21.6787	8.47629	15.3073	9.8488	12.1136	47.7815	7.98131	25.1927	11.7191	11.0151
PIP4K2A	27.4481	29.2584	43.1335	26.6262	17.7091	13.3913	68.1361	10.6708	11.9188	21.9648	21.3109	32.3249	43.8701	38.5139	12.4573	19.2059	8.91173	14.9122	13.7159	14.3241	13.6458	10.028	13.9495	15.3425	15.7629	38.0491	37.8984	38.9075	16.8645	28.2768	25.4493	18.5298	18.9676	9.56766	32.4137	19.5228	22.4078	40.6098	16.1329	27.8777	15.8988	13.5705	23.3722	15.2153	50.876	9.44679	22.2793	15.1372	7.76922
PLTP	168.7	146.255	65.5697	343.828	107.428	163.704	113.041	34.7974	54.2457	152.802	62.0979	101.641	128.052	42.5877	31.5579	33.5189	11.016	196.961	14.4984	104.744	59.4521	25.5772	190.767	64.7294	54.3606	157.822	153.643	303.687	74.7913	131.177	59.179	42.2739	115.587	121.327	46.856	197.609	143.888	348.916	207.198	42.4989	50.4704	28.8085	159.367	58.6883	200.492	52.4775	169.283	86.3128	11.5046
TMEM171	10.4903	18.3103	4.35602	1.65501	6.72685	8.16857	13.4103	42.6819	32.5407	43.9336	11.3514	51.5368	1.6356	15.2892	41.2624	38.6259	60.1715	9.18631	2.16179	214.225	9.63463	70.1921	5.32505	24.7384	9.82506	18.4116	51.4501	10.3352	49.6297	65.3589	4.97261	17.8026	9.14338	6.94107	11.4948	4.64974	54.6625	18.5114	43.575	13.6705	63.3836	41.704	37.5493	15.4069	11.0113	32.306	20.2059	9.11154	3.03311
ZBTB10	1.21293	9.10271	3.00358	9.10525	19.5851	22.9641	9.58521	6.82401	0.339341	2.76688	10.0293	4.29011	12.3861	3.44366	2.23761	9.31971	0.436335	7.8403	8.63751	1.262	32.4069	3.22738	19.0956	4.91247	4.49721	1.64078	22.9338	6.39392	1.63255	2.3589	20.5088	1.03649	1.26985	6.04179	7.53878	14.8739	1.59693	6.00925	1.75824	9.44673	1.35794	1.94481	6.25367	14.7752	4.75781	0.732946	5.5648	4.17606	2.68185
[truncated: 284 more columns]
